# Supplementary material for: Targeted capture and sequencing of Orientia tsutsugamushi genomes from chiggers and humans
Source: Infect Genet Evol. 2021 Jul;91:104818. doi: 10.1016/j.meegid.2021.104818 (PMC8164161; doi:10.1016/j.meegid.2021.104818)
Supplement: The following are the supplementary data related to this article.Supplementary Table 1 — Sequencing metadata for all samples, including sample type 6 and location of collection. [file mmc1.xlsx]

## Sheet: fulldata
Sample_id	Mean coverage	%_bases_above_10	%_bases_above_5	%_bases_above_1	Total reads	Mapped reads	Mapped percent	Percent duplicates	Unique mapped reads	Zero coverage	Low coverage	Called positions	SNPs	Collection date	Site	Country	Ct	Latitude	Longitude	Sample type	Species	Source
Negative_Nextera	0	0	0	0.2	32388	1275	3.93664	29.9608	893	683981	0	0	0	n/a	n/a					spike-in		Control
100K_Nextera	225.01	99.7	99.8	99.9	6771472	6197303	91.5208	56.078	2721981	2926	1864	679045	11181	n/a	n/a					spike-in		Control
10K_Nextera	26.72	93.6	98.5	99.8	760490	684887	90.0586	57.2045	293101	5535	138392	540032	8472	n/a	n/a					spike-in		Control
1K_Nextera	5.49	14.3	52.8	94.2	224270	172578	76.951	64.824	60706	101546	566676	15759	267	n/a	n/a					spike-in		Control
25K_Nextera	98.37	99.7	99.8	99.9	3961434	3696535	93.3131	65.1727	1287405	2942	4978	675947	11023	n/a	n/a					spike-in		Control
50K_Nextera	235.52	99.7	99.8	99.9	8465760	7764855	91.7207	64.5931	2749293	2794	2003	678991	11185	n/a	n/a					spike-in		Control
5K_Nextera	22.27	90.8	98.2	99.7	819912	721122	87.9511	65.2114	250868	5726	220161	458071	7211	n/a	n/a					spike-in		Control
Negative_WGA	0	0	0	0.1	65410	407	0.622229	1.9656	399	683981	0	0	0	n/a	n/a					spike-in		Control
100K_WGA	324.47	99.1	99.7	99.9	3734072	2939160	78.7119	4.2158	2815251	2885	10921	664041	11000	n/a	n/a					spike-in		Control
10K_WGA	121.03	71.2	83.3	95.9	4993842	4652537	93.1655	15.0682	3951485	40146	208864	432845	6903	n/a	n/a					spike-in		Control
1K_WGA	6.03	18.4	42.1	85.7	815574	332694	40.7926	60.6067	131059	125255	478400	80318	1122	n/a	n/a					spike-in		Control
25K_WGA	369.71	93.9	98.3	99.8	9749230	2032086	20.8436	6.1094	1907937	5261	71309	604860	9660	n/a	n/a					spike-in		Control
50K_WGA	378.06	98.5	99.6	99.9	3957156	2409226	60.8828	4.5195	2300342	3063	18943	656200	10819	n/a	n/a					spike-in		Control
5K_WGA	99.06	54.3	67.4	87.8	1662208	1266914	76.2187	7.2815	1174664	106001	251893	324506	5219	n/a	n/a					spike-in		Control
C0325	0.08	0	0	0.2	282958	10345	3.65602	66.4186	3474	683132	849	0	0	2016-11-01	Ban Thoet Thai	Thailand	35.02	20.2559	99.6525	chigger - from rodent	Ascoschoengastia sp.	Chigger
C0339	833	99.8	99.8	99.8	68675066	66253244	96.4735	70.2434	19714697	4588	1027	677962	10689	2016-11-01	Ban Thoet Thai	Thailand	30.42	20.2464	99.6468	chigger - from rodent	Leptotrombidium deliense	Chigger
C0352	0	0	0	0.1	5052242	8396	0.166184	89.495	882	683885	96	0	0	2016-11-01	Ban Huay Muang	Thailand	38.77	19.1376	100.719	chigger - from rodent	Walchia kritochaeta	Chigger
C0353	0	0	0	0.1	3782212	45936	1.21453	93.7783	2858	683917	64	0	0	2016-11-01	Ban Huay Muang	Thailand	38.22	19.1376	100.719	chigger - from rodent	Walchia kritochaeta	Chigger
C0356	0	0	0	0.1	7177144	178197	2.48284	91.698	14794	683876	105	0	0	2016-11-01	Ban Huay Muang	Thailand	38.37	19.1434	100.714	chigger - from rodent	Walchia kritochaeta	Chigger
C0358	0	0	0	0.2	7769802	223353	2.87463	91.539	18898	683791	190	0	0	2016-11-01	Ban Huay Muang	Thailand	37.07	19.1434	100.714	chigger - from rodent	Walchia micropelta	Chigger
C0359	0.01	0	0	0.1	7253564	13962	0.192485	91.0901	1244	683843	138	0	0	2016-11-01	Ban Huay Muang	Thailand	37.87	19.1434	100.714	chigger - from rodent	Walchia kritochaeta	Chigger
C0365	0	0	0	0.1	3748500	44620	1.19034	93.6217	2846	683748	233	0	0	2016-11-01	Ban Huay Muang	Thailand	34.06	19.1434	100.714	chigger - from rodent	Walchia micropelta	Chigger
C0366	0	0	0	0.1	6020732	275228	4.57134	95.3213	12877	683981	0	0	0	2016-11-01	Ban Huay Muang	Thailand	36.96	19.1434	100.714	chigger - from rodent	Walchia micropelta	Chigger
C0367	0	0	0	0.4	16407112	148233	0.903468	94.5181	8126	683166	815	0	0	2016-11-01	Ban Huay Muang	Thailand	38.92	19.1419	100.721	chigger - from rodent	Walchia micropelta	Chigger
C0369	0	0	0	0.1	3733690	86416	2.31449	95.259	4097	683885	96	0	0	2016-11-01	Ban Huay Muang	Thailand	39.27	19.1419	100.721	chigger - from rodent	Walchia micropelta	Chigger
C0370	0	0	0	0	3411118	29865	0.875519	84.0516	4763	683981	0	0	0	2016-11-01	Ban Huay Muang	Thailand	39.18	19.1475	100.721	chigger - from rodent	Leptotrombidium deliense	Chigger
C0381	0.01	0	0	0.5	67784746	20079	0.0296217	88.3012	2349	682901	1080	0	0	2016-11-01	Ban Huay Muang	Thailand	34.59	19.1441	100.714	chigger - from rodent	Ascoschoengastia indica	Chigger
C0382	0.01	0	0	0.2	7593264	195494	2.57457	94.6694	10421	683981	0	0	0	2016-11-01	Ban Huay Muang	Thailand	35.68	19.1376	100.718	chigger - from rodent	Helenicula naresuani	Chigger
C0383	0.01	0	0	0.5	30931746	4935039	15.9546	96.1268	191143	683107	874	0	0	2016-11-01	Ban Huay Muang	Thailand	40.1	19.1376	100.718	chigger - from rodent	Gahrliepia elbeli	Chigger
C0387	0.01	0	0	0.2	2706706	20808	0.768757	93.1757	1420	683263	718	0	0	2016-11-01	Ban Huay Muang	Thailand	40.2	19.1369	100.719	chigger - from rodent	Walchia kritochaeta	Chigger
C0391	0.01	0	0	0.2	15351102	83200	0.541981	92.2825	6421	683981	0	0	0	2016-11-01	Ban Huay Muang	Thailand	35.41	19.1475	100.721	chigger - from rodent	Leptotrombidium deliense	Chigger
C0394	0	0	0	0.1	5058144	109815	2.17105	89.9012	11090	683801	180	0	0	2016-11-01	Ban Huay Muang	Thailand	39.01	19.1317	100.722	chigger - from rodent	Walchia minuscuta	Chigger
C0400	0	0	0	0.1	5494584	53300	0.970046	86.1313	7392	683788	193	0	0	2016-11-01	Ban Huay Muang	Thailand	39.53	19.1475	100.721	chigger - from rodent	Leptotrombidium deliense	Chigger
C0403	0	0	0	0.2	7386422	433093	5.86337	90.4986	41150	683880	101	0	0	2016-11-01	Ban Huay Muang	Thailand	39.13	19.1318	100.722	chigger - from rodent	Walchia minuscuta	Chigger
C0404	0	0	0	0.1	5474912	14201	0.259383	80.0859	2828	683851	130	0	0	2016-11-01	Ban Huay Muang	Thailand	36.21	19.1318	100.722	chigger - from rodent	Walchia minuscuta	Chigger
C0405	0	0	0	0.1	7333146	191033	2.60506	94.4554	10592	683762	219	0	0	2016-11-01	Ban Mae Khao Tom	Thailand	39.01	20.0443	99.9586	chigger - from rodent	Walchia sp.	Chigger
C0408	0.03	0	0	0.3	6322342	22714	0.359266	92.3836	1730	682639	1342	0	0	2016-11-01	Ban Mae Khao Tom	Thailand	35.74	20.0454	99.9516	chigger - from rodent	Walchia sp.	Chigger
C0438	14.06	50.9	78.2	97.8	3343152	3068196	91.7755	89.385	325689	24941	402856	255443	2620	2017-04-01	Ban Thoet Thai	Thailand	30.27	20.2463	99.6462	chigger - from rodent	Leptotrombidium imphalum	Chigger
C0456	0.26	0.1	0.3	19.2	239512	36137	15.0878	81.2934	6760	567410	116571	0	0	2017-04-01	Ban Thoet Thai	Thailand	31.97	20.2467	99.6461	chigger - from rodent	Leptotrombidium imphalum	Chigger
C0546	10.17	12.9	18.9	37.3	1333440	948629	71.1415	70.135	283308	456123	162472	65353	848	2017-08-01	Ban Thoet Thai	Thailand	34.08	20.2467	99.646	chigger - free-living	Leptotrombidium imphalum	Chigger
C0593	2461.31	99.9	99.9	99.9	219953112	212505560	96.614	69.994	63764514	3415	382	679660	10557	2017-08-01	Ban Thoet Thai	Thailand	32.46	20.2466	99.6459	chigger - from rodent	Leptotrombidium imphalum	Chigger
Lchiangraiensis-1	1.09	0.2	3.2	40.2	1559774	1534744	98.3953	93.3057	102741	605093	78888	0	0	2016-01-01	Ban Pa Gook	Thailand	30.16	20.2245	99.9481	colony-chigger	Leptotrombidium chiangraiensis	Chigger
Lchiangraiensis-2	5.41	13.9	52.2	94.1	4009618	3071675	76.6077	94.8447	158354	60802	579372	43756	429	2016-01-01	Ban Pa Gook	Thailand	28.63	20.2245	99.9481	colony-chigger	Leptotrombidium chiangraiensis	Chigger
Lchiangraiensis-3	42.81	99	99.5	99.8	1172430	1143928	97.569	57.3492	487895	5387	97846	577531	5652	2017-08-01	Ban Pa Gook	Thailand	29.25	20.2245	99.9481	colony-chigger	Leptotrombidium chiangraiensis	Chigger
Ldeliense-1	6.53	20	59.3	95.8	4877270	3820439	78.3315	94.4683	211337	47036	579611	57264	307	2016-01-01	Bang Khanoon	Thailand	29.01	13.8194	100.459	colony-chigger	Leptotrombidium deliense	Chigger
Ldeliense-2	2.59	1.3	17.1	78.7	1672222	1175691	70.3071	93.4114	77462	184473	497847	1661	10	2016-01-01	Bang Khanoon	Thailand	29.18	13.8194	100.459	colony-chigger	Leptotrombidium deliense	Chigger
Ldeliense-3	32.63	97.6	99.5	99.9	654368	635896	97.1771	50.6364	313901	3662	100264	575332	3792	2017-08-01	Bang Khanoon	Thailand	27.65	13.8194	100.459	colony-chigger	Leptotrombidium deliense	Chigger
Limphalum-4	2.28	0.9	14.1	73.8	2879596	1472290	51.1284	95.1014	72121	226066	457232	683	2	2016-01-01	Ban Thungha	Thailand	30.2	19.3962	99.5137	colony-chigger	Leptotrombidium imphalum	Chigger
Limphalum-5	2.91	1.9	21.2	82.5	2692954	1602769	59.5171	94.6775	85308	153506	527763	2712	17	2016-01-01	Ban Thungha	Thailand	29.05	19.3962	99.5137	colony-chigger	Leptotrombidium imphalum	Chigger
Limphalum-6	95.54	99.7	99.8	99.9	2260824	2234247	98.8245	55.0968	1003248	2153	5936	670607	7566	2017-08-01	Ban Thungha	Thailand	27.24	19.3962	99.5137	colony-chigger	Leptotrombidium imphalum	Chigger
R0013P	0.03	0	0	1.9	3607416	31255	0.86641	77.3508	7079	678490	5491	0	0	2017-02-01	Ban Song Kwair	Thailand	35.145	20.0243	99.7597	rodent lung	Rattus exulans	Rodent
R0025P	0.01	0	0	0.7	3227358	13711	0.424837	85.8362	1942	682260	1721	0	0	2017-02-01	Ban Mae Mon	Thailand	38.68	19.859	99.6109	rodent lung	Rattus tanezumi	Rodent
R0054L	0.02	0	0	2	5090032	12613	0.247798	48.3549	6514	677596	6385	0	0	2016-11-01	Ban Thoet Thai	Thailand	33.63	20.2464	99.6468	rodent liver	Rattus exulans	Rodent
R0054P	0.03	0	0	2.2	707768	16471	2.32718	53.7612	7616	671519	12462	0	0	2016-11-01	Ban Thoet Thai	Thailand	34.24	20.2464	99.6468	rodent lung	Rattus exulans	Rodent
R0057L	0.03	0	0.1	1.8	143041316	27920	0.0195188	86.712	3710	681558	2423	0	0	2016-11-01	Ban Huay Muang	Thailand	37.1	19.1434	100.714	rodent liver	Maxomys surifer	Rodent
R0130L	0.04	0	0	3.1	987714	6289	0.636723	54.5238	2860	665835	18146	0	0	2017-04-01	Ban Thoet Thai	Thailand	34.83	20.2464	99.6474	rodent liver	Rattus tanezumi	Rodent
R0130P	0.03	0	0	2.4	757196	6507	0.859355	55.0023	2928	670423	13558	0	0	2017-04-01	Ban Thoet Thai	Thailand	32.14	20.2464	99.6474	rodent lung	Rattus tanezumi	Rodent
R0131P	0.01	0	0	0.6	615874	5132	0.833287	54.5401	2333	681954	2027	0	0	2017-04-01	Ban Thoet Thai	Thailand	34.22	20.2467	99.6462	rodent lung	Rattus tanezumi	Rodent
R0209P	0.05	0	0	4.4	700210	5732	0.818612	60.8514	2244	658752	25229	0	0	2018-01-01	Ban Thoet Thai	Thailand	32.52	20.2476	99.6461	rodent lung	Rattus tanezumi	Rodent
R125Pool3	1.04	0	1.4	58.6	962612	77046	8.00385	65.0157	26954	297507	386467	7	0	2017-04-01	Ban Thoet Thai	Thailand	32.93	20.2467	99.646	chigger - pool	Leptotrombidium imphalum	Chigger
R125Pool4	0.66	0	0.7	44.5	1511498	65455	4.33047	68.6579	20515	395239	288741	1	0	2017-04-01	Ban Thoet Thai	Thailand	32.79	20.2467	99.646	chigger - pool	Leptotrombidium imphalum	Chigger
R125Pool6	0.89	0.1	0.8	54.4	890232	67386	7.56949	65.0625	23543	328260	355721	0	0	2017-04-01	Ban Thoet Thai	Thailand	32.72	20.2467	99.646	chigger - pool	Leptotrombidium imphalum	Chigger
R129Pool6	42.32	99.1	99.5	99.8	4373758	3707705	84.7716	65.7958	1268190	5585	7979	670165	10204	2017-04-01	Ban Thoet Thai	Thailand	25.35	99.6441	20.2462	chigger - pool	Leptotrombidium imphalum & Walchia kritochaeta	Chigger
R130Pool4	4.4	6.6	38.6	94.7	930332	318157	34.1982	66.8026	105620	48992	611361	23610	243	2017-04-01	Ban Thoet Thai	Thailand	28.8	20.2464	99.6474	chigger - pool	Leptotrombidium imphalum & Schoutedenichia sp.	Chigger
R130Pool5	0.15	0.3	0.4	3.5	809996	34850	4.30249	70.5768	10254	665455	18082	444	4	2017-04-01	Ban Thoet Thai	Thailand	32.58	20.2464	99.6474	chigger - pool	Leptotrombidium imphalum & Schoutedenichia sp.	Chigger
R130Pool6	0.38	0.2	0.7	24.6	723794	32725	4.52131	62.8816	12147	530179	153802	0	0	2017-04-01	Ban Thoet Thai	Thailand	29.69	20.2464	99.6474	chigger - pool	Leptotrombidium imphalum & Schoutedenichia sp.	Chigger
R131Pool1	2.27	0.6	10.3	85.2	960018	231728	24.1379	72.1324	64577	117553	566179	249	3	2017-04-01	Ban Thoet Thai	Thailand	32.58	20.2467	99.6462	chigger - pool	Leptotrombidium imphalum & Walchia kritochaeta	Chigger
R131Pool3	2.32	0.6	11.9	85.2	760600	152240	20.0158	68.5851	47826	119654	563790	537	10	2017-04-01	Ban Thoet Thai	Thailand	29.32	20.2467	99.6462	chigger - pool	Leptotrombidium imphalum & Walchia kritochaeta	Chigger
R131Pool4	3.62	2.3	29.2	94.5	1019384	365947	35.8988	74.4233	93597	50115	628831	5033	33	2017-04-01	Ban Thoet Thai	Thailand	28.86	20.2467	99.6462	chigger - pool	Leptotrombidium imphalum & Walchia kritochaeta	Chigger
R131Pool5	1.96	0.6	8	77.6	693280	120381	17.364	63.9794	43362	177997	505734	250	3	2017-04-01	Ban Thoet Thai	Thailand	28.48	20.2467	99.6462	chigger - pool	Leptotrombidium imphalum & Walchia kritochaeta	Chigger
R132Pool2	6.49	17.3	66.6	98.5	1242130	454492	36.5897	62.6304	169842	17041	581587	85235	733	2017-04-01	Ban Thoet Thai	Thailand	32.21	20.2467	99.6461	chigger - pool	Leptotrombidium imphalum	Chigger
R132Pool5	3.85	2.8	32.2	95.1	857336	296495	34.5833	68.4801	93455	45977	629880	8123	31	2017-04-01	Ban Thoet Thai	Thailand	29.6	20.2467	99.6461	chigger - pool	Leptotrombidium imphalum	Chigger
R132Pool9	1.39	0.2	3.1	70.2	724510	125700	17.3497	66.961	41530	224175	459793	13	0	2017-04-01	Ban Thoet Thai	Thailand	31.72	20.2467	99.6461	chigger - pool	Leptotrombidium imphalum	Chigger
R133Pool2	2.18	0.3	9.1	84.6	1003790	190404	18.9685	69.6482	57791	118524	565095	362	1	2017-04-01	Ban Thoet Thai	Thailand	29.76	20.2458	99.6441	chigger - pool	Leptotrombidium imphalum	Chigger
R133Pool4	1.31	0.1	2.3	68.8	792234	148577	18.7542	78.2988	32243	228666	455315	0	0	2017-04-01	Ban Thoet Thai	Thailand	30.71	20.2458	99.6441	chigger - pool	Leptotrombidium imphalum	Chigger
R133Pool6	88.55	99.6	99.7	99.8	8070940	7258467	89.9334	67.5155	2357876	5830	1757	675890	10394	2017-04-01	Ban Thoet Thai	Thailand	28.75	20.2458	99.6441	chigger - pool	Leptotrombidium imphalum	Chigger
R133Pool7	5.4	9.5	55.6	98.1	1147944	481127	41.9121	70.062	144040	21496	621918	40566	516	2017-04-01	Ban Thoet Thai	Thailand	27.74	20.2458	99.6441	chigger - pool	Leptotrombidium imphalum	Chigger
R133Pool8	0.78	0	0.7	49.2	794828	73853	9.2917	70.4156	21849	365110	318871	0	0	2017-04-01	Ban Thoet Thai	Thailand	29.1	20.2458	99.6441	chigger - pool	Leptotrombidium imphalum	Chigger
R144Pool3	0.01	0	0	0.2	730082	141779	19.4196	66.2249	47886	683554	427	0	0	2017-04-01	Ban Song Kwair	Thailand	33.13	20.0246	99.7593	chigger - pool	Schoengastiella ligula	Chigger
R151Pool6	0.94	0.1	1.3	55.2	734180	88566	12.0633	71.7657	25006	327005	356775	201	3	2017-04-01	Ban Song Kwair	Thailand	31.1	20.0201	99.7609	chigger - pool	Leptotrombidium deliense & L. imphalum & Ascoschoengastia indica	Chigger
R162Pool7	1.68	0.6	6.4	72.4	615918	129551	21.0338	67.2731	42398	215901	467929	150	0	2017-04-01	Ban Song Kwair	Thailand	29.25	20.0247	99.7593	chigger - pool	Leptotrombidium deliense & L. imphalum	Chigger
R166Pool3	0.52	0	0.2	38.4	678176	49634	7.31875	67.758	16003	435562	248419	0	0	2017-08-01	Ban Thoet Thai	Thailand	31.55	20.2465	99.6461	chigger - pool	Leptotrombidium imphalum	Chigger
R167Pool2	3.86	2.5	33.7	95.7	1244050	393300	31.6145	72.2466	109154	38900	635787	9286	46	2017-08-01	Ban Thoet Thai	Thailand	30.26	20.2461	99.6449	chigger - pool	Leptotrombidium imphalum	Chigger
R167Pool5	4.19	3.6	38.9	96.2	1410268	434292	30.795	71.7676	122611	34965	633571	15438	146	2017-08-01	Ban Thoet Thai	Thailand	30.29	20.2461	99.6449	chigger - pool	Leptotrombidium imphalum	Chigger
R167Pool6	0.78	0	0.6	49.9	759462	65365	8.60675	64.5911	23145	357144	326814	23	0	2017-08-01	Ban Thoet Thai	Thailand	32.45	20.2461	99.6449	chigger - pool	Leptotrombidium imphalum	Chigger
R167Pool7	1.3	0.2	2.3	67.4	907790	98428	10.8426	60.7124	38670	239421	444548	12	0	2017-08-01	Ban Thoet Thai	Thailand	33.02	20.2461	99.6449	chigger - pool	Leptotrombidium imphalum	Chigger
R167Pool8	1.46	0.2	3.3	71.9	953584	165957	17.4035	73.3961	44151	207801	476084	96	0	2017-08-01	Ban Thoet Thai	Thailand	30.05	20.2461	99.6449	chigger - pool	Leptotrombidium imphalum	Chigger
R172Pool1	10.03	48.4	89.5	99.5	1784766	1094180	61.3066	72.8485	297086	7522	395335	280423	2151	2017-08-01	Ban Thoet Thai	Thailand	29.49	20.246	99.6444	chigger - pool	Leptotrombidium imphalum	Chigger
R172Pool2	35.34	99.2	99.7	99.9	4398598	3539830	80.4763	73.3226	944336	4112	8873	668239	8072	2017-08-01	Ban Thoet Thai	Thailand	26.16	20.246	99.6444	chigger - pool	Leptotrombidium imphalum	Chigger
R172Pool6	2.49	0.5	13.3	87.9	1015934	285715	28.1234	74.0483	74148	96719	586546	716	5	2017-08-01	Ban Thoet Thai	Thailand	31.63	20.246	99.6444	chigger - pool	Leptotrombidium imphalum	Chigger
R173Pool10	43.53	99.4	99.8	100	4699038	3871096	82.3806	72.8746	1050051	2810	8436	662251	5544	2017-08-01	Ban Thoet Thai	Thailand	25.9	20.2466	99.6459	chigger - pool	Leptotrombidium imphalum & Walchia ewingi lupella	Chigger
R173Pool11	50.14	99.7	99.8	99.9	5909356	5048261	85.4283	73.9928	1312911	3462	5656	665525	5929	2017-08-01	Ban Thoet Thai	Thailand	27.27	20.2466	99.6459	chigger - pool	Leptotrombidium imphalum & Walchia ewingi lupella	Chigger
R173Pool12	34.26	99.1	99.6	100	3989040	3136590	78.6302	71.9757	879007	3278	11327	662290	5428	2017-08-01	Ban Thoet Thai	Thailand	28.97	20.2466	99.6459	chigger - pool	Leptotrombidium imphalum & Walchia ewingi lupella	Chigger
R173Pool8	6.62	17.3	69.6	99.1	1331508	608340	45.688	73.1422	163387	11655	577754	94359	646	2017-08-01	Ban Thoet Thai	Thailand	28.66	20.2466	99.6459	chigger - pool	Leptotrombidium imphalum & Walchia ewingi lupella	Chigger
R173Pool9	10.01	49.7	91.3	99.7	1646068	1027028	62.3928	73.5939	271198	7483	383355	292806	3552	2017-08-01	Ban Thoet Thai	Thailand	26.82	20.2466	99.6459	chigger - pool	Leptotrombidium imphalum & Walchia ewingi lupella	Chigger
R174Pool1	7.93	29.2	81.3	99.4	1550288	677617	43.7091	65.5764	233260	8797	519949	155000	1148	2017-08-01	Ban Thoet Thai	Thailand	26.05	20.2462	99.6454	chigger - pool	Leptotrombidium imphalum & Walchia ewingi lupella	Chigger
R174Pool10	3.43	1.4	26.9	94.4	1103952	305130	27.6398	68.3561	96555	49661	630711	3604	14	2017-08-01	Ban Thoet Thai	Thailand	29.09	20.2462	99.6454	chigger - pool	Leptotrombidium imphalum & Walchia ewingi lupella	Chigger
R174Pool2	5.34	8	56	98.4	1139468	477051	41.8661	71.6345	135318	17773	633458	32709	170	2017-08-01	Ban Thoet Thai	Thailand	24.57	20.2462	99.6454	chigger - pool	Leptotrombidium imphalum & Walchia ewingi lupella	Chigger
R174Pool3	0.81	0.1	0.8	51.2	805536	84930	10.5433	68.255	26961	355022	328959	0	0	2017-08-01	Ban Thoet Thai	Thailand	28.83	20.2462	99.6454	chigger - pool	Leptotrombidium imphalum & Walchia ewingi lupella	Chigger
R174Pool4	2.91	1.5	18.3	89.8	986522	309987	31.4222	72.0495	86643	86689	595753	1539	15	2017-08-01	Ban Thoet Thai	Thailand	30.22	20.2462	99.6454	chigger - pool	Leptotrombidium imphalum & Walchia ewingi lupella	Chigger
R174Pool5	1.18	0.1	2.1	64.3	875090	141297	16.1466	73.6123	37285	261800	422181	0	0	2017-08-01	Ban Thoet Thai	Thailand	28.31	20.2462	99.6454	chigger - pool	Leptotrombidium imphalum & Walchia ewingi lupella	Chigger
R174Pool6	2.15	1.2	10.4	79	778528	228343	29.3301	72.1984	63483	167785	515579	617	1	2017-08-01	Ban Thoet Thai	Thailand	30.17	20.2462	99.6454	chigger - pool	Leptotrombidium imphalum & Walchia ewingi lupella	Chigger
R174Pool7	1.11	0.2	1.8	62	954202	98874	10.362	66.5665	33057	282779	401202	0	0	2017-08-01	Ban Thoet Thai	Thailand	32.88	20.2462	99.6454	chigger - pool	Leptotrombidium imphalum & Walchia ewingi lupella	Chigger
R174Pool8	3.41	2.3	26.6	92.4	1208790	344254	28.4792	73.1567	92409	66233	612661	5081	39	2017-08-01	Ban Thoet Thai	Thailand	29.27	20.2462	99.6454	chigger - pool	Leptotrombidium imphalum & Walchia ewingi lupella	Chigger
R174Pool9	0.32	0	0.2	24.8	743342	51595	6.94095	73.918	13457	526278	157703	0	0	2017-08-01	Ban Thoet Thai	Thailand	30.31	20.2462	99.6454	chigger - pool	Leptotrombidium imphalum & Walchia ewingi lupella	Chigger
R175Pool9	0.6	0	0.4	40.1	620870	39047	6.28908	68.036	12481	422993	260988	0	0	2017-08-01	Ban Thoet Thai	Thailand	28.87	20.2459	99.6442	chigger - pool	Leptotrombidium imphalum & Walchia kritochaeta	Chigger
R178Pool2	0.34	0.1	0.2	25.8	648212	25042	3.86324	63.5972	9116	519150	164831	0	0	2017-08-01	Ban Song Kwair	Thailand	31.94	20.0263	99.7593	chigger - pool	Leptotrombidium deliense & Ascoschoengastia indica	Chigger
R198Pool2	18.47	75.6	94.7	99.7	1914614	1511719	78.9569	67.6914	488416	6297	215897	459345	4269	2018-01-01	Ban Thoet Thai	Thailand	32.03	20.2476	99.646	chigger - pool	Leptotrombidium imphalum	Chigger
R198Pool4	2.91	1.7	18.8	89.6	1054082	260358	24.7	70.2321	77503	90115	591400	2466	13	2018-01-01	Ban Thoet Thai	Thailand	30.91	20.2476	99.646	chigger - pool	Leptotrombidium imphalum	Chigger
R200Pool3	13.57	65.8	92.5	99.7	1620102	970525	59.9052	65.2632	337129	6639	282313	393982	3709	2018-01-01	Ban Thoet Thai	Thailand	32.68	20.2474	99.6461	chigger - pool	Leptotrombidium imphalum & Walchia kritochaeta	Chigger
R204Pool2	1.46	0.3	3.8	70.8	897472	141080	15.7197	72.4688	38841	218809	465091	81	0	2018-01-01	Ban Thoet Thai	Thailand	32.77	20.2463	99.6473	chigger - pool	Leptotrombidium deliense & L. imphalum & Ascoschoengastia indica	Chigger
R206Pool1	0.34	0	0.1	27	890574	33283	3.73725	68.209	10581	514372	169609	0	0	2018-01-01	Ban Thoet Thai	Thailand	31.79	20.2468	99.6461	chigger - pool	Leptotrombidium deliense & L. imphalum & Helenicula pilosa	Chigger
R206Pool4	1.36	0.1	2.4	70.8	847976	103753	12.2354	65.015	36298	215573	468398	10	0	2018-01-01	Ban Thoet Thai	Thailand	31.64	20.2468	99.6461	chigger - pool	Leptotrombidium deliense & L. imphalum & Helenicula pilosa	Chigger
R206Pool5	0.77	0	0.5	50	925464	72947	7.88221	67.6464	23601	359989	323992	0	0	2018-01-01	Ban Thoet Thai	Thailand	32.76	20.2468	99.6461	chigger - pool	Leptotrombidium deliense & L. imphalum & Helenicula pilosa	Chigger
R206Pool6	0.52	0	0.2	36.9	678096	47615	7.02187	71.8114	13422	445958	238023	0	0	2018-01-01	Ban Thoet Thai	Thailand	25.34	20.2468	99.6461	chigger - pool	Leptotrombidium deliense & L. imphalum & Helenicula pilosa	Chigger
R207Pool2	19.7	89.7	98.7	99.8	2455480	1621336	66.0293	70.265	482105	5779	95588	579802	5835	2018-01-01	Ban Thoet Thai	Thailand	31.5	20.2464	99.6461	chigger - pool	Leptotrombidium imphalum	Chigger
R208Pool2	1.83	0.2	6	79.1	1016990	209997	20.6489	78.1849	45811	154112	529710	159	1	2018-01-01	Ban Thoet Thai	Thailand	30.12	20.2462	99.6455	chigger - pool	Leptotrombidium imphalum	Chigger
R209Pool5	33.22	98.6	99.6	99.8	3637180	2734292	75.1762	70.0794	818116	4332	16949	655983	6438	2018-01-01	Ban Thoet Thai	Thailand	28.7	20.2476	99.6461	chigger - pool	Leptotrombidium imphalum	Chigger
R211Pool4	19.49	92.7	99.2	99.8	2564534	1866765	72.7916	72.5181	513022	5213	68428	607088	5650	2018-01-01	Ban Thoet Thai	Thailand	32.85	20.2462	99.6451	chigger - pool	Leptotrombidium imphalum	Chigger
R211Pool6	5.09	8	51.9	97.8	1159424	432603	37.3119	66.9884	142809	22409	623515	38019	407	2018-01-01	Ban Thoet Thai	Thailand	31.51	20.2462	99.6451	chigger - pool	Leptotrombidium imphalum	Chigger
R234Pool10	3.15	1.1	20.7	90.1	836014	220299	26.3511	66.663	73441	88098	593763	2116	67	2018-01-01	Ban Mae Mon	Thailand	31.19	19.8634	99.6044	chigger - pool	Leptotrombidium turdicola & Helenicula scanloni	Chigger
R234Pool3	0.4	0.1	0.3	28.9	867794	34022	3.92052	69.2493	10462	503617	180364	0	0	2018-01-01	Ban Mae Mon	Thailand	32.44	19.8634	99.6044	chigger - pool	Leptotrombidium turdicola & Helenicula scanloni	Chigger
R234Pool4	0.19	0	0.1	15.9	747178	16656	2.22919	62.428	6258	583361	100620	0	0	2018-01-01	Ban Mae Mon	Thailand	32.46	19.8634	99.6044	chigger - pool	Leptotrombidium turdicola & Helenicula scanloni	Chigger
R234Pool7	0	0	0	0.1	9538	136	1.42588	43.3824	77	683536	445	0	0	2018-01-01	Ban Mae Mon	Thailand	30.03	19.8634	99.6044	chigger - pool	Leptotrombidium turdicola & Helenicula scanloni	Chigger
R234Pool8	2.66	0.6	14.3	86.6	959694	192096	20.0164	69.2419	59085	113113	570066	802	26	2018-01-01	Ban Mae Mon	Thailand	30.37	19.8634	99.6044	chigger - pool	Leptotrombidium turdicola & Helenicula scanloni	Chigger
R234Pool9	2.19	0.4	9.1	81.8	836364	137078	16.3898	63.8221	49592	149259	534521	201	6	2018-01-01	Ban Mae Mon	Thailand	31.64	19.8634	99.6044	chigger - pool	Leptotrombidium turdicola & Helenicula scanloni	Chigger
R235Pool3	1.37	0.2	3.9	66.6	409726	83408	20.357	63.591	30368	252642	431190	149	1	2018-01-01	Ban Mae Mon	Thailand	33.18	19.8594	99.6108	chigger - pool	Leptotrombidium turdicola & L. deliense	Chigger
R240Pool3	14.71	74.4	95.4	98.4	1404350	1000306	71.2291	68.7176	312920	18654	216319	448987	15356	2018-01-01	Ban Mae Mon	Thailand	28.69	19.8623	99.6038	chigger - pool	Leptotrombidium turdicola & Helenicula naresuani	Chigger
R240Pool5	44.85	97.9	98.2	98.5	3829890	3393148	88.5965	71.9926	950334	16755	11932	655245	24653	2018-01-01	Ban Mae Mon	Thailand	27.67	19.8623	99.6038	chigger - pool	Leptotrombidium turdicola & Helenicula naresuani	Chigger
R240Pool6	96.85	98.2	98.4	98.6	6772906	6279787	92.7192	67.8193	2020880	15887	4482	663551	25292	2018-01-01	Ban Mae Mon	Thailand	26.16	19.8623	99.6038	chigger - pool	Leptotrombidium turdicola & Helenicula naresuani	Chigger
R240Pool7	44.23	97.5	98.2	98.5	3782834	3015622	79.7186	69.4873	920147	16970	17702	649265	24262	2018-01-01	Ban Mae Mon	Thailand	29.91	19.8623	99.6038	chigger - pool	Leptotrombidium turdicola & Helenicula naresuani	Chigger
R240Pool8	4.69	5.3	40.1	94	678078	303979	44.8295	69.5742	92488	58621	610402	14953	326	2018-01-01	Ban Mae Mon	Thailand	30.64	19.8623	99.6038	chigger - pool	Leptotrombidium turdicola & Helenicula naresuani	Chigger
R240Pool9	0.6	0.2	0.5	38.6	538562	28518	5.29521	63.4476	10424	441855	242126	0	0	2018-01-01	Ban Mae Mon	Thailand	31.5	19.8623	99.6038	chigger - pool	Leptotrombidium turdicola & Helenicula naresuani	Chigger
R242Pool1	0.82	0.1	1.2	48.9	686386	51642	7.52375	62.5634	19333	371434	312543	4	0	2018-01-01	Ban Mae Mon	Thailand	32.72	19.8601	99.6106	chigger - pool	Leptotrombidium deliense & L. imphalum	Chigger
R44Pool4	6.48	17.2	68.4	98.8	1228576	414145	33.7094	68.6639	129777	14719	590722	78484	608	2016-11-01	Ban Thoet Thai	Thailand	28.11	20.2606	99.6522	chigger - pool	Leptotrombidium deliense	Chigger
R44Pool7	0.23	0	0.1	18.6	963168	22646	2.3512	63.1458	8346	567994	115987	0	0	2016-11-01	Ban Thoet Thai	Thailand	32.99	20.2606	99.6522	chigger - pool	Leptotrombidium deliense	Chigger
R45Pool7	2.37	0.6	12.4	84.8	875000	147119	16.8136	62.5929	55033	128049	554681	1251	24	2016-11-01	Ban Thoet Thai	Thailand	32.94	20.256	99.6528	chigger - pool	Leptotrombidium deliense	Chigger
R45Pool8	0.08	0	0	7.3	600548	5634	0.938143	62.5488	2110	639396	44585	0	0	2016-11-01	Ban Thoet Thai	Thailand	30.91	20.256	99.6528	chigger - pool	Leptotrombidium deliense	Chigger
R59Pool2	0.01	0	0	0.5	23559974	32096	0.136231	82.1068	5743	683463	518	0	0	2016-11-01	Ban Huay Muang	Thailand	40.3	19.1419	100.721	chigger - pool	Walchia micropelta	Chigger
R59Pool3	0.01	0	0	0.7	19998068	37527	0.187653	87.076	4850	682045	1936	0	0	2016-11-01	Ban Huay Muang	Thailand	40.08	19.1419	100.721	chigger - pool	Walchia micropelta	Chigger
R59Pool4	0.01	0	0	0.4	25809800	39076	0.1514	86.7719	5169	683550	431	0	0	2016-11-01	Ban Huay Muang	Thailand	39.3	19.1419	100.721	chigger - pool	Walchia micropelta	Chigger
R60Pool2	0.01	0	0	0.2	11348852	138072	1.21662	88.0823	16455	683981	0	0	0	2016-11-01	Ban Huay Muang	Thailand	39.33	19.1475	100.721	chigger - pool	Leptotrombidium deliense & Walchia cf. minuscuta	Chigger
R60Pool3	0.01	0	0	0.4	8496296	289703	3.40976	91.8769	23533	683533	448	0	0	2016-11-01	Ban Huay Muang	Thailand	34.99	19.1475	100.721	chigger - pool	Leptotrombidium deliense & Walchia cf. minuscuta	Chigger
R68Pool1	0.02	0	0	1.6	23580586	361024	1.53102	92.2698	27908	676438	7543	0	0	2016-11-01	Ban Huay Muang	Thailand	38.45	19.1475	100.721	chigger - pool	Leptotrombidium deliense & Helenicula naresuani & Walchia sp.	Chigger
R71Pool1	0.01	0	0	0.4	27300720	105757	0.387378	88.3166	12356	683499	482	0	0	2016-11-01	Ban Huay Muang	Thailand	36.8	19.1475	100.721	chigger - pool	Walchia kritochaeta & W. micropelta	Chigger
R72Pool1	0.01	0	0	0.7	23462544	324694	1.38388	91.8474	26471	683475	506	0	0	2016-11-01	Ban Huay Muang	Thailand	38.19	19.1475	100.721	chigger - pool	Leptotrombidium deliense & Helenicula naresuani & Gahrliepia tenella	Chigger
R73Pool1	0.01	0	0	0.5	19985780	28452	0.142361	85.3894	4157	683573	408	0	0	2016-11-01	Ban Huay Muang	Thailand	35.99	19.1318	100.722	chigger - pool	Walchia minuscuta	Chigger
R73Pool3	0.01	0	0	0.7	25395678	64416	0.253649	87.8508	7826	683051	930	0	0	2016-11-01	Ban Huay Muang	Thailand	38.28	19.1318	100.722	chigger - pool	Walchia minuscuta	Chigger
R73Pool4	0.04	0.1	0.1	1.9	22469778	31829	0.141652	81.4729	5897	674751	9156	74	0	2016-11-01	Ban Huay Muang	Thailand	39.31	19.1318	100.722	chigger - pool	Walchia minuscuta	Chigger
R78Pool2	0.01	0	0	0.8	18937274	57063	0.301326	86.8549	7501	681759	2222	0	0	2016-11-01	Ban Mae Khao Tom	Thailand	38.54	20.0454	99.9516	chigger - pool	Walchia micropelta	Chigger
STP-001-W00-ES	0.01	0	0	0.5	3743122	41363	1.10504	98.9266	444	682249	1732	0	0	2015-07-23	Ban Po	Thailand	36.585	19.9493	100.462	eschar	n/a	Human
STP-001-W00-WB	0.01	0	0	1	4446618	30149	0.678021	97.9833	608	679652	4329	0	0	2015-07-23	Ban Po	Thailand	35.55	19.9493	100.462	whole_blood	n/a	Human
STP-002-W00-WB	0.01	0	0	0.7	10475610	29845	0.2849	97.7953	658	682928	1053	0	0	2015-07-27	Ban Pangkong	Thailand	37.05	19.9015	99.6191	whole_blood	n/a	Human
STP-003-W00-WB	0.01	0	0	0.7	10485908	43698	0.416731	98.3409	725	682127	1854	0	0	2015-07-28	Ban Santikhiree	Thailand	38.6	20.1655	99.6295	whole_blood	n/a	Human
STP-004-W00-EC	0.04	0	0	3.1	8083684	277529	3.4332	99.2228	2157	667796	16185	0	0	2015-08-10	Ban Pa Daet	Thailand	33.69	19.7256	99.4363	eschar	n/a	Human
STP-009-W00-EC	0.01	0	0	1.1	3599342	105609	2.93412	99.2075	837	678414	5567	0	0	2015-10-12	Ban Mae Kon	Thailand	38.13	19.8731	99.7229	eschar	n/a	Human
STP-009-W00-WB	0.02	0	0	1.4	10019496	75433	0.752862	98.7844	917	678205	5776	0	0	2015-10-12	Ban Mae Kon	Thailand	37.125	19.8731	99.7229	whole_blood	n/a	Human
STP-010-W00-ES	0.02	0	0	1.5	2678868	73560	2.74594	98.4421	1146	675619	8362	0	0	2015-10-23	Ban Lao Lee	Thailand	38.33	19.9597	99.4838	eschar	n/a	Human
STP-010-W00-WB	0.22	0	0	10.5	6116682	898199	14.6844	99.2516	6722	618815	65166	0	0	2015-10-23	Ban Lao Lee	Thailand	31.17	19.9597	99.4838	whole_blood	n/a	Human
STP-011-W00-EC	0.51	0.2	0.4	22.1	11733992	2504432	21.3434	99.2542	18679	551840	132073	68	2	2015-10-26	Ban Song Kwair	Thailand	33.83	20.0243	99.7596	eschar	n/a	Human
STP-011-W00-WB	0.02	0	0	1.5	4892654	69169	1.41373	98.3822	1119	676329	7652	0	0	2015-10-26	Ban Song Kwair	Thailand	36.39	20.0243	99.7596	whole_blood	n/a	Human
STP-019-W00-EC	0.07	0	0	3.9	7670142	2285386	29.7959	99.4943	11557	679254	4727	0	0	2015-11-04	Ban Pong Hai	Thailand	37.45	20.2922	99.5477	eschar	n/a	Human
STP-019-W00-WB	0.01	0	0	0.9	12453124	47962	0.38514	98.1631	881	682778	1203	0	0	2015-11-04	Ban Pong Hai	Thailand	37.135	20.2922	99.5477	whole_blood	n/a	Human
STP-024-W00-WB	0.05	0	0	1.6	15065644	119619	0.793985	98.8363	1392	677991	5990	0	0	2015-11-16	Ban Huay Chompu	Thailand	37.08	19.9529	99.5673	whole_blood	n/a	Human
STP-027-W00-WB	0.02	0	0	1.6	9428944	108761	1.15348	98.6999	1414	677710	6271	0	0	2015-11-19	Ban Tha Ko	Thailand	35.525	19.5437	99.4274	whole_blood	n/a	Human
STP-030-W00-WB	0.01	0	0	0.7	5194134	36053	0.69411	97.9891	725	680955	3026	0	0	2015-12-09	Ban Pha Daeng Luang	Thailand	36.55	19.8717	99.5413	whole_blood	n/a	Human
STP-034-W00-EC	0.67	0.1	1	37.6	12105100	3498646	28.9022	99.1386	30137	450415	233277	289	19	2016-03-09	Ban Huay Khom	Thailand	33.715	19.9874	99.7626	eschar	n/a	Human
STP-034-W00-WB	0.23	0	0.1	14.9	9909622	1070643	10.8041	99.0482	10190	594828	89153	0	0	2016-03-09	Ban Huay Khom	Thailand	30.34	19.9874	99.7626	whole_blood	n/a	Human
STP-044-W00-ES	0.05	0	0	3.5	16292366	1074267	6.59368	99.4836	5547	668647	15334	0	0	2016-06-20	Ban Huypluphatthana	Thailand	38.59	19.9285	99.7207	eschar	n/a	Human
STP-044-W00-WB	0.01	0	0	1	15306758	23358	0.152599	96.6179	790	681906	2075	0	0	2016-06-20	Ban Huypluphatthana	Thailand	38.6	19.9285	99.7207	whole_blood	n/a	Human
STP-045-W00-WB	0.02	0	0	1.4	9593406	55647	0.580055	98.3719	906	678859	5122	0	0	2016-06-20	Ban Huayauan	Thailand	36.85	20.2576	99.6515	whole_blood	n/a	Human
STP-048-W00-BU-C	1.06	0.1	2.3	53.4	1385312	491104	35.4508	91.7374	40578	343182	340753	46	0	2016-06-29	Ban Sookrhuthai	Thailand	27.315	20.1021	99.539	buffycoat	n/a	Human
STP-048-W00-ES	0.02	0	0	1.4	19352482	188549	0.974288	99.0793	1736	679677	4304	0	0	2016-06-29	Ban Sookrhuthai	Thailand	41.36	20.1021	99.539	eschar	n/a	Human
STP-050-W00-EC	0.08	0	0	6.1	211120	37333	17.6833	90.566	3522	649897	34084	0	0	2016-07-22	Ban Maiphatthana	Thailand	29.455	19.5428	99.3327	eschar	n/a	Human
STP-050-W00-WB	0.01	0	0	1	13893000	69767	0.502174	98.6555	938	680829	3152	0	0	2016-07-22	Ban Maiphatthana	Thailand	36.86	19.5428	99.3327	whole_blood	n/a	Human
STP-051-W00-EC	0.53	0	0.5	33	9914482	3325118	33.538	99.241	25238	481406	202575	0	0	2016-07-25	Ban Santikhiree	Thailand	33.1	20.165	99.6406	eschar	n/a	Human
STP-051-W00-WB	0.12	0	0	7.7	9828360	502050	5.10818	99.113	4453	638010	45971	0	0	2016-07-25	Ban Santikhiree	Thailand	33.12	20.165	99.6406	whole_blood	n/a	Human
STP-052-W00-EC	0.06	0	0	3.5	6318962	334829	5.2988	99.2396	2546	664812	19169	0	0	2016-07-29	Ban Huay Chompu	Thailand	33.86	19.9686	99.5141	eschar	n/a	Human
STP-054-W00-WB	0.05	0	0	3.9	11437002	292439	2.55696	99.1858	2381	663434	20547	0	0	2016-08-08	Ban Huai Maelium	Thailand	34.81	19.9204	99.6224	whole_blood	n/a	Human
STP-055-W00-ES	0.03	0	0	2.3	6881756	242213	3.51964	99.2436	1832	671775	12206	0	0	2016-08-08	Ban Huai kee Lek Mai	Thailand	37.085	19.7727	99.4993	eschar	n/a	Human
STP-055-W00-WB	0.04	0	0	3.2	9946052	189191	1.90217	99.0544	1789	670654	13327	0	0	2016-08-08	Ban Huai kee Lek Mai	Thailand	33.52	19.7727	99.4993	whole_blood	n/a	Human
STP-057-W00-WB	0.03	0	0	2	15384190	181871	1.18219	98.8486	2094	676222	7759	0	0	2016-08-29	Ban Mae Mon	Thailand	33.945	19.8606	99.6066	whole_blood	n/a	Human
STP-059-W00-BU-C	0.06	0	0.1	4.4	19241616	305660	1.58854	99.0967	2761	662380	21601	0	0	2016-09-28	Ban Pa Meing	Thailand	32.495	19.5988	99.6143	buffycoat	n/a	Human
T01E	2.18	1.8	11.5	77.9	568480	169217	29.7666	72.6966	46202	174433	505495	4030	30	2018-03-01	Green Island	Taiwan	n/a	22.6655	121.49	eschar	n/a	Human
T14	1814.45	99.6	99.6	99.7	184980396	177989251	96.2206	68.261	56492031	5877	1607	666757	8881	2017-10-01	Penghu Islands	Taiwan	34.22	23.5759	119.642	chigger - from rodent	Leptotrombidium deliense	Chigger
UI29931	0.32	0.1	0.2	14	9359670	1430047	15.2788	99.2109	11284	600941	83040	0	0	2014-06-16	Pha Thang	Laos	31.02	17.9447	102.626	buffycoat	n/a	Human
UI30029	0.01	0	0	0.5	8853516	46046	0.520087	98.6036	643	683438	543	0	0	2014-06-23	Sokpaluang	Laos	35.87	18.2096	102.498	buffycoat	n/a	Human
UI30104	0.02	0	0	1.8	14221666	137519	0.966968	99.0161	1353	675547	8434	0	0	2014-03-07	Thum	Laos	35.16	18.2698	102.481	buffycoat	n/a	Human
UI30862	0.02	0	0	1.3	7613298	62984	0.827289	98.6171	871	678599	5382	0	0	2014-10-06	Nong-Sa	Laos	35.91	18.1827	102.5	buffycoat	n/a	Human
UI31120	0.02	0	0	2.1	9403130	131115	1.39438	98.9101	1429	674058	9923	0	0	2014-11-10	Song-Peuy	Laos	33.36	18.1826	102.5	buffycoat	n/a	Human
UI31199	0.05	0	0	4.3	8844724	393334	4.4471	99.1859	3202	659570	24411	0	0	2014-11-24	Somsavath	Laos	30.4	19.1196	102.362	buffycoat	n/a	Human
UI31209	0.07	0	0	2.5	6350924	230889	3.63552	98.9341	2461	670803	13178	0	0	2014-11-24	Nam-Mo	Laos	32.35	18.007	102.546	buffycoat	n/a	Human
UI31230	0.05	0	0	1.7	11197860	106008	0.946681	98.552	1535	676994	6987	0	0	2014-11-24	Nong Niew	Laos	36.1	18.007	102.546	buffycoat	n/a	Human
UI31231	0.06	0	0	1.9	11288206	90739	0.803839	98.5354	1329	677803	6178	0	0	2014-11-24	Phone Ngam	Laos	31.86	17.8777	102.663	buffycoat	n/a	Human
UI31248	0.01	0	0	0.8	11185654	51381	0.459347	98.4196	812	682029	1952	0	0	2014-12-26	Na Hai	Laos	35.02	18.2142	101.727	buffycoat	n/a	Human
UI31331	0.03	0	0	2.5	10135836	124807	1.23134	98.4456	1940	672747	11234	0	0	2014-12-08	Na Moy	Laos	32.89	18.0622	102.697	buffycoat	n/a	Human
UI31445	0.01	0	0	1.1	8015022	46299	0.577653	98.8596	528	679547	4434	0	0	2014-12-22	Dong Sang Hin	Laos	35.68	19.0875	102.48	buffycoat	n/a	Human
UI31467	3.73	3.1	30.9	92.8	2561736	1919383	74.9251	93.7086	120756	59277	613914	10790	143	2014-12-29	Vang Pho	Laos	28.2	19.0875	102.48	buffycoat	n/a	Human
UI32074	0.03	0	0	2.5	3489236	138076	3.9572	99.186	1124	669379	14602	0	0	2015-03-19	Vat That	Laos	31.91	18.6006	102.417	buffycoat	n/a	Human
UI32426	0.92	0.2	1.9	40.6	15611978	7056474	45.1991	99.2928	49903	438408	245528	45	1	2015-06-15	Nam Hone	Laos	32.27	18.2871	101.955	buffycoat	n/a	Human
UI32456	0.01	0	0	1.1	5581602	77899	1.39564	98.8113	926	678573	5408	0	0	2015-06-15	Phou Hua Xang	Laos	36.14	18.7636	102.114	buffycoat	n/a	Human
UI32574	0.01	0	0	0.6	8641438	181	0.00209456	1.105	179	682864	1117	0	0	2015-03-06	Khone leung	Laos	32.89	18.7636	102.114	buffycoat	n/a	Human
UI32883	6.37	14.2	58.2	97.3	43138246	32213622	74.6753	99.2768	232984	27035	598830	58100	664	2015-06-25	Na Meuang	Laos	31.12	18.3873	102.645	buffycoat	n/a	Human
UI32955	0.04	0	0	2.3	10206396	212177	2.07886	98.8811	2374	674366	9615	0	0	2015-07-07	Phon Kham	Laos	34.67	18.0796	102.988	buffycoat	n/a	Human
UI32990	0.04	0	0	3.5	9129466	221635	2.42769	99.1996	1774	665916	18065	0	0	2015-07-09	Na xone	Laos	35.33	18.1753	102.597	buffycoat	n/a	Human
UI33288	0.1	0	0.1	6.3	8492882	568365	6.69225	99.1389	4894	647835	36146	0	0	2015-08-10	Cha lern Xay	Laos	33.18	18.1381	102.505	buffycoat	n/a	Human
UI33303	0.04	0	0	1.4	3486026	59324	1.70177	98.8066	708	676157	7824	0	0	2015-08-13	E lai Tai	Laos	34.65	18.007	102.546	buffycoat	n/a	Human
UI33771	0.1	0	0.1	3.9	9065028	307382	3.39086	99.1138	2724	662806	21175	0	0	2015-10-08	Nong Niew	Laos	35.85	19.7927	101.982	buffycoat	n/a	Human
UI34384	0.15	0	0.1	11.3	16624612	951392	5.72279	99.2278	7347	618777	65204	0	0	2015-12-24	Muang Kai	Laos	34.68	19.0781	102.428	buffycoat	n/a	Human
UI35856E	1.1	0.1	2.2	51.2	21100410	7183060	34.0423	99.3868	44043	366682	317259	40	0	2016-06-16	Nasom	Laos	32.9	19.3406	103.108	eschar	n/a	Human
UI35934	0.01	0	0	0.6	4487444	50029	1.11487	98.7887	606	681438	2543	0	0	2016-06-22	Vangheua	Laos	38.23	18.4173	102.776	buffycoat	n/a	Human
UI35934E	0.04	0	0	2.8	19128164	668571	3.49522	99.3649	4246	672762	11219	0	0	2016-08-27	Vientiane Capital	Laos	38.5	18.215	102.479	eschar	n/a	Human
UI35942	0.01	0	0	0.8	8672428	71075	0.819551	98.5747	1013	681423	2558	0	0	2016-06-22	Xon-Tai	Laos	38.53	20.4685	103.349	buffycoat	n/a	Human
UI36627	0.32	0	0.2	19.1	9826732	1775561	18.0687	99.1846	14478	568170	115811	0	0	2016-08-31	Thadindeng-Nua	Laos	35.72	18.1693	102.773	buffycoat	n/a	Human
UI36672	0.01	0	0	0.9	7093002	38754	0.54637	98.7614	480	681218	2763	0	0	2016-08-31	Huaynamyen	Laos	39.95	18.1707	102.5	buffycoat	n/a	Human
UI36672E	0.01	0	0	1.1	8234892	137320	1.66754	99.148	1170	680113	3868	0	0	2016-11-09	Huaynamyen	Laos	38.44	18.1707	102.5	eschar	n/a	Human
UI37494E	0.18	0	0.1	10	6868070	1138613	16.5784	99.362	7264	625820	58161	0	0	2016-12-01	Khon wat	Laos	32.9	18.5514	102.5	eschar	n/a	Human
UI37719E	0.05	0	0	3.5	18732338	320205	1.70937	99.1568	2700	668486	15495	0	0	2016-06-08	Koaliew	Laos	32.7	17.9773	102.534	eschar	n/a	Human
UI39238E	0.68	0.1	0.6	45	552540	91668	16.5903	71.2953	26313	391304	292573	104	1	2017-05-01	Xamtai	Laos	28.07	19.9992	104.633	eschar	n/a	Human
UIMIL6240	0.15	0	0.1	11.1	8379252	812866	9.70094	99.0765	7507	617088	66893	0	0	2016-08-10	Palai	Laos	36.41	18.3674	103.193	buffycoat	n/a	Human
